# Supplementary material for: Cow Placenta Extract Ameliorates Cyclophosphamide-Induced Intestinal Damage by Enhancing the Intestinal Barrier, Improving Immune Function, and Restoring Intestinal Microbiota
Source: Vet Sci. 2024 Oct 14;11(10):505. doi: 10.3390/vetsci11100505 (PMC11512425; doi:10.3390/vetsci11100505)
Supplement: Supplementary file 1 [file vetsci-11-00505-s001.zip]

Archive with 1 entries (1 files):
- vetsci-3217195-supplementary.pdf
